# Supplementary material for: Modelling the impact of JNJ-1802, a first-in-class dengue inhibitor blocking the NS3-NS4B interaction, on in-vitro DENV-2 dynamics
Source: PLoS Comput Biol. 2023 Dec 6;19(12):e1011662. doi: 10.1371/journal.pcbi.1011662 (PMC10699615; doi:10.1371/journal.pcbi.1011662)
Supplement: S1 Data — (XLSX) [file pcbi.1011662.s001.xlsx]

## Sheet: In_Vitro_Data
Strain	Well	Refresh	JNJ-1802 Concentration (μM)	Time p.i.	Extracellular RNA (log10)	Intracellular RNA (log10)
REGA	1	No	0	24	6.67567	5.29089
REGA	1	No	0	48	6.86135	6.7512
REGA	1	No	0	72	7.91635	8.53108
REGA	1	No	0	96	8.89258	9.64582
REGA	1	No	0	120	9.43837	9.58265
REGA	1	No	0	144	9.51995	9.72385
REGA	1	No	0	168	9.60435	9.28539
REGA	1	No	0	192	9.84349	9.38943
REGA	1	No	0	216	9.78441	9.08845
REGA	1	No	0	240	9.16266	9.14047
REGA	2	No	0	24	6.67567	5.29089
REGA	2	No	0	48	6.88667	6.79951
REGA	2	No	0	72	7.88259	8.33042
REGA	2	No	0	96	9.09233	9.69413
REGA	2	No	0	120	9.46931	9.64582
REGA	2	No	0	144	9.68594	9.65697
REGA	2	No	0	168	9.74221	9.43402
REGA	2	No	0	192	10.0939	9.49719
REGA	2	No	0	216	9.97571	9.28167
REGA	2	No	0	240	9.04731	9.18134
REGA	3	No	0	24	6.67567	5.29089
REGA	3	No	0	48	6.83884	6.88869
REGA	3	No	0	72	7.9051	8.71687
REGA	3	No	0	96	8.96573	9.57522
REGA	3	No	0	120	9.40179	9.77588
REGA	3	No	0	144	9.62686	9.49719
REGA	3	No	0	168	9.78441	9.32255
REGA	3	No	0	192	9.77878	9.46003
REGA	3	No	0	216	9.99259	9.25938
REGA	3	No	0	240	9.00511	9.3114
REGA	4	No	0	24	6.67567	5.29089
REGA	4	No	0	48	6.7882	6.61743
REGA	4	No	0	72	7.91073	8.59425
REGA	4	No	0	96	8.9601	9.63839
REGA	4	No	0	120	9.36803	9.54178
REGA	4	No	0	144	9.70282	9.65325
REGA	4	No	0	168	9.72814	9.25195
REGA	4	No	0	192	9.90819	9.53806
REGA	4	No	0	216	9.93351	9.31511
REGA	4	No	0	240	9.12609	9.21479
REGA	5	No	0	24	6.67567	5.29089
REGA	5	No	0	48	7.1258	6.76607
REGA	5	No	0	72	6.67567	5.29089
REGA	5	No	0	96	9.04169	9.57151
REGA	5	No	0	120	9.44962	9.66068
REGA	5	No	0	144	9.68594	9.56036
REGA	5	No	0	168	9.78159	9.22222
REGA	5	No	0	192	9.87443	9.38943
REGA	5	No	0	216	9.75346	9.12932
REGA	5	No	0	240	9.1711	9.20364
REGA	6	No	0	24	6.67567	5.29089
REGA	6	No	0	48	6.67567	6.81809
REGA	6	No	0	72	7.93323	8.46791
REGA	6	No	0	96	8.97698	9.53435
REGA	6	No	0	120	9.51433	9.56779
REGA	6	No	0	144	9.78159	9.50834
REGA	6	No	0	168	9.78441	9.25566
REGA	6	No	0	192	9.86599	9.18878
REGA	6	No	0	216	9.85193	9.1479
REGA	6	No	0	240	9.03325	9.1702
REGA	1	No	2.56e-06	24	6.67567	5.29089
REGA	1	No	2.56e-06	48	6.67567	6.47252
REGA	1	No	2.56e-06	72	7.77287	8.22638
REGA	1	No	2.56e-06	96	8.73222	9.54178
REGA	1	No	2.56e-06	120	9.35397	9.54178
REGA	1	No	2.56e-06	144	9.65218	9.43402
REGA	1	No	2.56e-06	168	9.51995	9.16277
REGA	1	No	2.56e-06	192	9.8885	9.3114
REGA	1	No	2.56e-06	216	9.83223	9.04386
REGA	1	No	2.56e-06	240	9.21049	9.08845
REGA	2	No	2.56e-06	24	6.67567	5.29089
REGA	2	No	2.56e-06	48	6.67567	6.59142
REGA	2	No	2.56e-06	72	7.73911	8.24124
REGA	2	No	2.56e-06	96	8.88414	9.46375
REGA	2	No	2.56e-06	120	9.36241	9.735
REGA	2	No	2.56e-06	144	9.42993	9.73872
REGA	2	No	2.56e-06	168	9.70001	9.10703
REGA	2	No	2.56e-06	192	9.96727	9.01042
REGA	2	No	2.56e-06	216	9.87725	9.07359
REGA	2	No	2.56e-06	240	9.17954	9.12561
REGA	3	No	2.56e-06	24	6.67567	5.29089
REGA	3	No	2.56e-06	48	6.67567	6.6323
REGA	3	No	2.56e-06	72	7.82351	8.22266
REGA	3	No	2.56e-06	96	8.90102	9.49347
REGA	3	No	2.56e-06	120	9.47213	9.64582
REGA	3	No	2.56e-06	144	9.60154	9.59752
REGA	3	No	2.56e-06	168	9.70001	9.08473
REGA	3	No	2.56e-06	192	9.8463	9.25938
REGA	3	No	2.56e-06	216	9.88569	9.05872
REGA	3	No	2.56e-06	240	9.02762	9.16648
REGA	4	No	2.56e-06	24	6.67567	5.29089
REGA	4	No	2.56e-06	48	6.67567	6.62115
REGA	4	No	2.56e-06	72	7.90791	8.37873
REGA	4	No	2.56e-06	96	8.96291	9.62724
REGA	4	No	2.56e-06	120	9.44399	9.5938
REGA	4	No	2.56e-06	144	9.62123	9.35227
REGA	4	No	2.56e-06	168	9.73939	9.28167
REGA	4	No	2.56e-06	192	9.71407	9.1479
REGA	4	No	2.56e-06	216	9.78722	9.06244
REGA	4	No	2.56e-06	240	8.97417	9.12932
REGA	1	No	1.28e-05	24	6.67567	5.29089
REGA	1	No	1.28e-05	48	6.67567	6.5394
REGA	1	No	1.28e-05	72	7.81226	8.04431
REGA	1	No	1.28e-05	96	8.62531	9.54549
REGA	1	No	1.28e-05	120	9.23018	9.76101
REGA	1	No	1.28e-05	144	9.46087	9.58265
REGA	1	No	1.28e-05	168	9.70001	9.36714
REGA	1	No	1.28e-05	192	9.8041	9.45632
REGA	1	No	1.28e-05	216	9.83786	9.12561
REGA	1	No	1.28e-05	240	9.01355	9.16648
REGA	2	No	1.28e-05	24	6.67567	5.29089
REGA	2	No	1.28e-05	48	6.67567	6.74377
REGA	2	No	1.28e-05	72	6.67567	7.96256
REGA	2	No	1.28e-05	96	8.69846	9.46746
REGA	2	No	1.28e-05	120	9.15141	9.57151
REGA	2	No	1.28e-05	144	9.5509	9.82046
REGA	2	No	1.28e-05	168	9.62405	9.32626
REGA	2	No	1.28e-05	192	9.82661	9.07359
REGA	2	No	1.28e-05	216	9.90257	9.18878
REGA	2	No	1.28e-05	240	9.0023	9.09217
REGA	3	No	1.28e-05	24	6.67567	5.29089
REGA	3	No	1.28e-05	48	6.67567	6.25328
REGA	3	No	1.28e-05	72	6.67567	8.01829
REGA	3	No	1.28e-05	96	8.59437	9.46003
REGA	3	No	1.28e-05	120	9.02481	9.74986
REGA	3	No	1.28e-05	144	9.45806	9.78702
REGA	3	No	1.28e-05	168	9.72251	9.4303
REGA	3	No	1.28e-05	192	9.68875	9.42287
REGA	3	No	1.28e-05	216	9.77315	9.07359
REGA	3	No	1.28e-05	240	9.06982	9.19249
REGA	4	No	1.28e-05	24	6.67567	5.29089
REGA	4	No	1.28e-05	48	6.67567	6.50967
REGA	4	No	1.28e-05	72	6.67567	8.2784
REGA	4	No	1.28e-05	96	8.73222	9.44888
REGA	4	No	1.28e-05	120	9.08107	9.72757
REGA	4	No	1.28e-05	144	9.51151	9.64954
REGA	4	No	1.28e-05	168	9.68313	9.32255
REGA	4	No	1.28e-05	192	9.70282	9.34112
REGA	4	No	1.28e-05	216	9.85755	9.15905
REGA	4	No	1.28e-05	240	9.07263	9.11818
REGA	1	No	6.4e-05	24	6.67567	5.29089
REGA	1	No	6.4e-05	48	6.67567	5.29089
REGA	1	No	6.4e-05	72	6.67567	5.29089
REGA	1	No	6.4e-05	96	7.47184	8.01829
REGA	1	No	6.4e-05	120	6.67567	5.29089
REGA	1	No	6.4e-05	144	7.90791	8.04802
REGA	1	No	6.4e-05	168	8.47621	9.08473
REGA	1	No	6.4e-05	192	8.98823	9.46746
REGA	1	No	6.4e-05	216	9.64937	9.82046
REGA	1	No	6.4e-05	240	8.91227	9.26309
REGA	2	No	6.4e-05	24	6.67567	5.29089
REGA	2	No	6.4e-05	48	6.67567	5.29089
REGA	2	No	6.4e-05	72	6.67567	5.71449
REGA	2	No	6.4e-05	96	7.15112	6.76978
REGA	2	No	6.4e-05	120	7.76443	8.56452
REGA	2	No	6.4e-05	144	8.65907	9.26309
REGA	2	No	6.4e-05	168	7.4409	9.04014
REGA	2	No	6.4e-05	192	9.45806	9.72014
REGA	2	No	6.4e-05	216	9.77034	9.64954
REGA	2	No	6.4e-05	240	9.02199	9.27796
REGA	3	No	6.4e-05	24	6.67567	5.29089
REGA	3	No	6.4e-05	48	6.67567	5.29089
REGA	3	No	6.4e-05	72	6.67567	5.49154
REGA	3	No	6.4e-05	96	7.02452	6.60257
REGA	3	No	6.4e-05	120	7.78694	7.643
REGA	3	No	6.4e-05	144	8.46495	9.11446
REGA	3	No	6.4e-05	168	8.43401	8.98441
REGA	3	No	6.4e-05	192	9.55653	10.14
REGA	3	No	6.4e-05	216	9.83786	9.51948
REGA	3	No	6.4e-05	240	8.75191	9.15533
REGA	4	No	6.4e-05	24	6.67567	5.29089
REGA	4	No	6.4e-05	48	6.67567	5.29089
REGA	4	No	6.4e-05	72	6.67567	5.577
REGA	4	No	6.4e-05	96	7.28335	7.1042
REGA	4	No	6.4e-05	120	7.30867	7.4312
REGA	4	No	6.4e-05	144	8.2005	8.82463
REGA	4	No	6.4e-05	168	8.69283	9.17391
REGA	4	No	6.4e-05	192	9.48619	10.0769
REGA	4	No	6.4e-05	216	9.57059	9.56779
REGA	4	No	6.4e-05	240	9.06982	9.4526
REGA	1	No	0.00032	24	6.67567	5.29089
REGA	1	No	0.00032	48	6.67567	5.29089
REGA	1	No	0.00032	72	6.67567	5.29089
REGA	1	No	0.00032	96	6.67567	5.29089
REGA	1	No	0.00032	120	6.67567	5.29089
REGA	1	No	0.00032	144	6.67567	5.29089
REGA	1	No	0.00032	168	9.11202	9.59008
REGA	1	No	0.00032	192	6.67567	5.29089
REGA	1	No	0.00032	216	6.67567	5.65504
REGA	1	No	0.00032	240	6.67567	5.66618
REGA	2	No	0.00032	24	6.67567	5.29089
REGA	2	No	0.00032	48	6.67567	5.29089
REGA	2	No	0.00032	72	6.67567	5.29089
REGA	2	No	0.00032	96	6.67567	5.29089
REGA	2	No	0.00032	120	6.67567	5.29089
REGA	2	No	0.00032	144	6.67567	5.29089
REGA	2	No	0.00032	168	6.67567	9.6644
REGA	2	No	0.00032	192	9.60435	5.29089
REGA	2	No	0.00032	216	6.67567	5.6699
REGA	2	No	0.00032	240	6.67567	5.54356
REGA	3	No	0.00032	24	6.67567	5.29089
REGA	3	No	0.00032	48	6.67567	5.29089
REGA	3	No	0.00032	72	6.67567	5.29089
REGA	3	No	0.00032	96	6.67567	5.29089
REGA	3	No	0.00032	120	6.67567	5.29089
REGA	3	No	0.00032	144	6.67567	5.29089
REGA	3	No	0.00032	168	6.67567	5.29089
REGA	3	No	0.00032	192	6.67567	5.29089
REGA	3	No	0.00032	216	6.67567	5.45438
REGA	3	No	0.00032	240	6.67567	5.29089
REGA	4	No	0.00032	24	6.67567	5.29089
REGA	4	No	0.00032	48	6.67567	5.29089
REGA	4	No	0.00032	72	6.67567	5.73307
REGA	4	No	0.00032	96	6.67567	5.29089
REGA	4	No	0.00032	120	6.67567	5.29089
REGA	4	No	0.00032	144	6.67567	5.29089
REGA	4	No	0.00032	168	6.67567	5.29089
REGA	4	No	0.00032	192	6.67567	5.29089
REGA	4	No	0.00032	216	6.67567	5.75536
REGA	4	No	0.00032	240	6.67567	5.71821
REGA	1	No	0.0016	24	6.67567	5.29089
REGA	1	No	0.0016	48	6.67567	5.29089
REGA	1	No	0.0016	72	6.67567	5.29089
REGA	1	No	0.0016	96	6.67567	5.29089
REGA	1	No	0.0016	120	7.62095	7.41262
REGA	1	No	0.0016	144	6.67567	5.29089
REGA	1	No	0.0016	168	6.67567	5.29089
REGA	1	No	0.0016	192	6.67567	5.29089
REGA	1	No	0.0016	216	6.67567	5.29089
REGA	1	No	0.0016	240	6.67567	5.63274
REGA	2	No	0.0016	24	6.67567	5.29089
REGA	2	No	0.0016	48	6.67567	5.29089
REGA	2	No	0.0016	72	6.67567	5.29089
REGA	2	No	0.0016	96	6.67567	5.29089
REGA	2	No	0.0016	120	6.67567	5.29089
REGA	2	No	0.0016	144	6.67567	5.29089
REGA	2	No	0.0016	168	6.67567	5.29089
REGA	2	No	0.0016	192	6.67567	5.29089
REGA	2	No	0.0016	216	6.67567	5.29089
REGA	2	No	0.0016	240	6.67567	5.29089
REGA	3	No	0.0016	24	6.67567	5.29089
REGA	3	No	0.0016	48	6.67567	5.29089
REGA	3	No	0.0016	72	6.67567	5.29089
REGA	3	No	0.0016	96	6.67567	5.29089
REGA	3	No	0.0016	120	6.67567	5.29089
REGA	3	No	0.0016	144	6.67567	5.29089
REGA	3	No	0.0016	168	6.67567	5.29089
REGA	3	No	0.0016	192	6.67567	5.29089
REGA	3	No	0.0016	216	6.67567	5.59187
REGA	3	No	0.0016	240	6.67567	5.49526
REGA	4	No	0.0016	24	6.67567	5.29089
REGA	4	No	0.0016	48	6.67567	5.29089
REGA	4	No	0.0016	72	6.67567	5.29089
REGA	4	No	0.0016	96	6.67567	5.29089
REGA	4	No	0.0016	120	6.67567	5.29089
REGA	4	No	0.0016	144	6.67567	5.29089
REGA	4	No	0.0016	168	6.67567	5.29089
REGA	4	No	0.0016	192	6.67567	5.29089
REGA	4	No	0.0016	216	6.67567	5.44324
REGA	4	No	0.0016	240	6.67567	5.62159
REGA	1	No	0.008	24	6.67567	5.29089
REGA	1	No	0.008	48	6.67567	5.29089
REGA	1	No	0.008	72	6.67567	5.29089
REGA	1	No	0.008	96	6.67567	5.29089
REGA	1	No	0.008	120	6.67567	5.29089
REGA	1	No	0.008	144	6.67567	5.29089
REGA	1	No	0.008	168	6.67567	5.29089
REGA	1	No	0.008	192	6.67567	5.29089
REGA	1	No	0.008	216	6.67567	5.29089
REGA	1	No	0.008	240	6.67567	5.5993
REGA	2	No	0.008	24	6.67567	5.29089
REGA	2	No	0.008	48	6.67567	5.29089
REGA	2	No	0.008	72	6.67567	5.29089
REGA	2	No	0.008	96	6.67567	5.29089
REGA	2	No	0.008	120	6.67567	5.29089
REGA	2	No	0.008	144	6.67567	5.29089
REGA	2	No	0.008	168	6.67567	5.29089
REGA	2	No	0.008	192	6.67567	5.29089
REGA	2	No	0.008	216	6.67567	5.29089
REGA	2	No	0.008	240	6.67567	5.29089
REGA	3	No	0.008	24	6.67567	5.29089
REGA	3	No	0.008	48	6.67567	5.29089
REGA	3	No	0.008	72	6.67567	5.29089
REGA	3	No	0.008	96	6.67567	5.29089
REGA	3	No	0.008	120	6.67567	5.29089
REGA	3	No	0.008	144	6.67567	5.29089
REGA	3	No	0.008	168	6.67567	5.29089
REGA	3	No	0.008	192	6.67567	5.29089
REGA	3	No	0.008	216	6.67567	5.29089
REGA	3	No	0.008	240	6.67567	5.29089
REGA	4	No	0.008	24	6.67567	5.29089
REGA	4	No	0.008	48	6.67567	5.29089
REGA	4	No	0.008	72	6.67567	5.29089
REGA	4	No	0.008	96	6.67567	5.29089
REGA	4	No	0.008	120	6.67567	5.29089
REGA	4	No	0.008	144	6.67567	5.29089
REGA	4	No	0.008	168	6.67567	5.29089
REGA	4	No	0.008	192	6.67567	5.29089
REGA	4	No	0.008	216	6.67567	5.29089
REGA	4	No	0.008	240	6.67567	5.73307
REGA	1	Yes	0	120	9.42711	9.89478
REGA	1	Yes	0	144	9.53121	9.80189
REGA	1	Yes	0	168	9.71407	9.17763
REGA	1	Yes	0	192	10.0404	9.50834
REGA	1	Yes	0	216	10.0095	9.35599
REGA	1	Yes	0	240	9.03325	9.41544
REGA	2	Yes	0	120	9.34553	9.73872
REGA	2	Yes	0	144	9.64937	9.71642
REGA	2	Yes	0	168	9.79003	9.27796
REGA	2	Yes	0	192	9.99822	9.53435
REGA	2	Yes	0	216	9.88569	9.46375
REGA	2	Yes	0	240	9.13734	9.29654
REGA	3	Yes	0	120	9.41023	9.95423
REGA	3	Yes	0	144	9.67469	9.81675
REGA	3	Yes	0	168	9.77878	9.14047
REGA	3	Yes	0	192	9.92507	9.46375
REGA	3	Yes	0	216	10.0742	9.41173
REGA	3	Yes	0	240	9.21049	9.34112
REGA	4	Yes	0	120	9.35678	9.75358
REGA	4	Yes	0	144	9.57059	9.62353
REGA	4	Yes	0	168	9.79566	9.30397
REGA	4	Yes	0	192	9.86037	9.44145
REGA	4	Yes	0	216	9.73939	9.37085
REGA	4	Yes	0	240	9.05294	9.33741
REGA	5	Yes	0	120	9.39335	9.92079
REGA	5	Yes	0	144	9.64374	9.70156
REGA	5	Yes	0	168	9.61561	9.09588
REGA	5	Yes	0	192	9.92226	9.39315
REGA	5	Yes	0	216	9.85193	9.30768
REGA	5	Yes	0	240	9.08389	9.33741
REGA	6	Yes	0	120	9.34271	9.78702
REGA	6	Yes	0	144	9.55934	9.70899
REGA	6	Yes	0	168	9.73658	5.82596
REGA	6	Yes	0	192	9.81535	9.37457
REGA	6	Yes	0	216	9.88569	9.33741
REGA	6	Yes	0	240	9.28926	9.32998
REGA	1	Yes	2.56e-06	120	9.32302	9.71271
REGA	1	Yes	2.56e-06	144	9.64374	9.78702
REGA	1	Yes	2.56e-06	168	9.76753	9.27796
REGA	1	Yes	2.56e-06	192	9.85193	9.43402
REGA	1	Yes	2.56e-06	216	9.83786	9.22222
REGA	1	Yes	2.56e-06	240	9.19079	9.34112
REGA	2	Yes	2.56e-06	120	9.31739	9.89478
REGA	2	Yes	2.56e-06	144	9.52839	9.66068
REGA	2	Yes	2.56e-06	168	NA	NA
REGA	2	Yes	2.56e-06	192	9.75346	9.37457
REGA	2	Yes	2.56e-06	216	9.70001	9.27796
REGA	2	Yes	2.56e-06	240	NA	NA
REGA	3	Yes	2.56e-06	120	9.29489	9.76844
REGA	3	Yes	2.56e-06	144	9.57059	10.0211
REGA	3	Yes	2.56e-06	168	9.74783	9.19992
REGA	3	Yes	2.56e-06	192	9.89413	9.4303
REGA	3	Yes	2.56e-06	216	9.89413	9.30768
REGA	3	Yes	2.56e-06	240	9.01637	9.33369
REGA	4	Yes	2.56e-06	120	9.34834	9.84276
REGA	4	Yes	2.56e-06	144	9.7619	9.5009
REGA	4	Yes	2.56e-06	168	NA	NA
REGA	4	Yes	2.56e-06	192	9.72814	9.32998
REGA	4	Yes	2.56e-06	216	9.89694	9.43402
REGA	4	Yes	2.56e-06	240	9.07826	9.42287
REGA	1	Yes	1.28e-05	120	9.27519	9.83904
REGA	1	Yes	1.28e-05	144	9.61842	9.80189
REGA	1	Yes	1.28e-05	168	9.8041	9.27796
REGA	1	Yes	1.28e-05	192	9.91945	9.41544
REGA	1	Yes	1.28e-05	216	NA	NA
REGA	1	Yes	1.28e-05	240	9.23581	9.30397
REGA	2	Yes	1.28e-05	120	9.08107	10.0508
REGA	2	Yes	1.28e-05	144	9.53683	9.74615
REGA	2	Yes	1.28e-05	168	NA	NA
REGA	2	Yes	1.28e-05	192	9.77597	9.50462
REGA	2	Yes	1.28e-05	216	9.87725	9.35599
REGA	2	Yes	1.28e-05	240	9.07263	9.2185
REGA	3	Yes	1.28e-05	120	9.29489	9.88735
REGA	3	Yes	1.28e-05	144	9.48057	10.0137
REGA	3	Yes	1.28e-05	168	9.73939	9.46375
REGA	3	Yes	1.28e-05	192	9.7619	9.43402
REGA	3	Yes	1.28e-05	216	9.8885	9.49719
REGA	3	Yes	1.28e-05	240	9.03043	9.32255
REGA	4	Yes	1.28e-05	120	9.20767	9.79074
REGA	4	Yes	1.28e-05	144	9.41305	9.63467
REGA	4	Yes	1.28e-05	168	9.71689	9.30025
REGA	4	Yes	1.28e-05	192	9.87725	9.37457
REGA	4	Yes	1.28e-05	216	9.82379	9.47118
REGA	4	Yes	1.28e-05	240	9.05013	9.3114
REGA	1	Yes	6.4e-05	120	8.02326	8.80976
REGA	1	Yes	6.4e-05	144	8.71534	8.98812
REGA	1	Yes	6.4e-05	168	8.43963	8.43447
REGA	1	Yes	6.4e-05	192	8.79974	9.36342
REGA	1	Yes	6.4e-05	216	9.79003	9.89107
REGA	1	Yes	6.4e-05	240	8.46777	10.0508
REGA	2	Yes	6.4e-05	120	8.2427	8.89151
REGA	2	Yes	6.4e-05	144	8.60281	9.3114
REGA	2	Yes	6.4e-05	168	9.22737	9.70156
REGA	2	Yes	6.4e-05	192	9.32865	9.86877
REGA	2	Yes	6.4e-05	216	9.79285	10.14
REGA	2	Yes	6.4e-05	240	8.71253	9.85391
REGA	3	Yes	6.4e-05	120	8.31866	8.96211
REGA	3	Yes	6.4e-05	144	8.31303	9.02528
REGA	3	Yes	6.4e-05	168	8.94603	9.72757
REGA	3	Yes	6.4e-05	192	9.59591	10.0657
REGA	3	Yes	6.4e-05	216	9.76471	9.76101
REGA	3	Yes	6.4e-05	240	8.46495	10.1103
REGA	4	Yes	6.4e-05	120	8.16955	8.98441
REGA	4	Yes	6.4e-05	144	8.29897	8.78747
REGA	4	Yes	6.4e-05	168	9.06419	9.32626
REGA	4	Yes	6.4e-05	192	9.73658	9.73872
REGA	4	Yes	6.4e-05	216	9.56215	9.91336
REGA	4	Yes	6.4e-05	240	9.07826	10.0248
REGA	1	Yes	0.00032	120	6.67567	5.29089
REGA	1	Yes	0.00032	144	6.67567	5.29089
REGA	1	Yes	0.00032	168	6.67567	5.29089
REGA	1	Yes	0.00032	192	6.67567	5.48783
REGA	1	Yes	0.00032	216	6.67567	5.58815
REGA	1	Yes	0.00032	240	NA	NA
REGA	2	Yes	0.00032	120	6.67567	5.29089
REGA	2	Yes	0.00032	144	6.67567	5.29089
REGA	2	Yes	0.00032	168	6.67567	5.29089
REGA	2	Yes	0.00032	192	6.67567	9.5938
REGA	2	Yes	0.00032	216	6.67567	5.64761
REGA	2	Yes	0.00032	240	6.67567	5.62903
REGA	3	Yes	0.00032	120	6.67567	5.29089
REGA	3	Yes	0.00032	144	6.67567	5.29089
REGA	3	Yes	0.00032	168	6.67567	5.29089
REGA	3	Yes	0.00032	192	6.67567	5.29089
REGA	3	Yes	0.00032	216	6.67567	5.8334
REGA	3	Yes	0.00032	240	6.67567	5.2946
REGA	4	Yes	0.00032	120	6.67567	5.29089
REGA	4	Yes	0.00032	144	6.67567	5.29089
REGA	4	Yes	0.00032	168	6.67567	5.29089
REGA	4	Yes	0.00032	192	6.67567	5.29089
REGA	4	Yes	0.00032	216	9.24987	9.5009
REGA	4	Yes	0.00032	240	6.67567	5.61788
REGA	1	Yes	0.0016	120	6.67567	5.29089
REGA	1	Yes	0.0016	144	6.67567	5.29089
REGA	1	Yes	0.0016	168	6.67567	5.29089
REGA	1	Yes	0.0016	192	6.67567	5.59558
REGA	1	Yes	0.0016	216	6.67567	5.29089
REGA	1	Yes	0.0016	240	6.67567	5.63646
REGA	2	Yes	0.0016	120	6.67567	5.29089
REGA	2	Yes	0.0016	144	6.67567	5.29089
REGA	2	Yes	0.0016	168	6.67567	5.29089
REGA	2	Yes	0.0016	192	6.67567	5.85569
REGA	2	Yes	0.0016	216	6.67567	5.29089
REGA	2	Yes	0.0016	240	6.67567	5.8817
REGA	3	Yes	0.0016	120	6.67567	5.29089
REGA	3	Yes	0.0016	144	6.67567	5.29089
REGA	3	Yes	0.0016	168	6.67567	5.29089
REGA	3	Yes	0.0016	192	6.67567	5.98203
REGA	3	Yes	0.0016	216	6.67567	5.29089
REGA	3	Yes	0.0016	240	6.67567	5.56957
REGA	4	Yes	0.0016	120	6.67567	5.29089
REGA	4	Yes	0.0016	144	6.67567	5.29089
REGA	4	Yes	0.0016	168	6.67567	5.29089
REGA	4	Yes	0.0016	192	6.67567	5.29089
REGA	4	Yes	0.0016	216	6.67567	5.29089
REGA	4	Yes	0.0016	240	6.67567	5.29089
REGA	1	Yes	0.008	120	6.67567	5.29089
REGA	1	Yes	0.008	144	6.67567	5.29089
REGA	1	Yes	0.008	168	6.67567	5.29089
REGA	1	Yes	0.008	192	6.67567	5.29089
REGA	1	Yes	0.008	216	6.67567	5.31318
REGA	1	Yes	0.008	240	6.67567	5.97088
REGA	2	Yes	0.008	120	6.67567	5.29089
REGA	2	Yes	0.008	144	6.67567	5.29089
REGA	2	Yes	0.008	168	6.67567	5.29089
REGA	2	Yes	0.008	192	6.67567	5.60302
REGA	2	Yes	0.008	216	6.67567	5.64017
REGA	2	Yes	0.008	240	NA	NA
REGA	3	Yes	0.008	120	6.67567	5.29089
REGA	3	Yes	0.008	144	6.67567	5.29089
REGA	3	Yes	0.008	168	6.67567	5.29089
REGA	3	Yes	0.008	192	6.67567	5.29089
REGA	3	Yes	0.008	216	6.67567	5.67733
REGA	3	Yes	0.008	240	6.67567	5.29089
REGA	4	Yes	0.008	120	6.67567	5.29089
REGA	4	Yes	0.008	144	6.67567	5.29089
REGA	4	Yes	0.008	168	6.67567	5.29089
REGA	4	Yes	0.008	192	6.67567	5.29089
REGA	4	Yes	0.008	216	6.67567	5.29089
REGA	4	Yes	0.008	240	6.67567	5.74793
16681	1	No	0	24	6.67567	4.94281
16681	1	No	0	48	6.67567	6.00557
16681	1	No	0	72	7.1258	9.0899
16681	1	No	0	96	8.50715	7.38023
16681	1	No	0	120	8.97979	9.84462
16681	1	No	0	144	9.5087	10.3644
16681	1	No	0	168	9.73939	10.3259
16681	1	No	0	192	9.77878	10.0757
16681	1	No	0	216	9.87725	9.99094
16681	1	No	0	240	9.77315	9.92548
16681	2	No	0	24	6.67567	4.94281
16681	2	No	0	48	6.67567	6.5023
16681	2	No	0	72	7.31711	9.1207
16681	2	No	0	96	8.44245	7.69213
16681	2	No	0	120	8.94322	9.74065
16681	2	No	0	144	9.59029	10.3644
16681	2	No	0	168	9.90257	10.3336
16681	2	No	0	192	9.89975	10.1681
16681	2	No	0	216	9.82942	10.0371
16681	2	No	0	240	9.86881	9.90622
16681	3	No	0	24	6.67567	4.94281
16681	3	No	0	48	6.67567	6.1981
16681	3	No	0	72	7.33399	9.1284
16681	3	No	0	96	8.42275	7.72679
16681	3	No	0	120	9.08389	10.0795
16681	3	No	0	144	9.54809	10.3914
16681	3	No	0	168	9.89413	10.3529
16681	3	No	0	192	9.76753	10.1219
16681	3	No	0	216	9.90538	10.0564
16681	3	No	0	240	9.78722	9.95243
16681	4	No	0	24	6.67567	4.94281
16681	4	No	0	48	6.67567	5.96706
16681	4	No	0	72	7.01327	9.1284
16681	4	No	0	96	8.42838	7.38408
16681	4	No	0	120	9.24987	10.1565
16681	4	No	0	144	9.44962	10.2489
16681	4	No	0	168	9.74221	10.2874
16681	4	No	0	192	9.84911	10.2489
16681	4	No	0	216	9.82098	10.0872
16681	4	No	0	240	9.77034	9.87927
16681	5	No	0	24	6.67567	4.94281
16681	5	No	0	48	6.67567	6.03638
16681	5	No	0	72	7.04422	9.32478
16681	5	No	0	96	8.79693	7.5073
16681	5	No	0	120	9.13171	10.0949
16681	5	No	0	144	9.53121	10.3144
16681	5	No	0	168	9.82379	10.376
16681	5	No	0	192	9.82379	10.1604
16681	5	No	0	216	9.89413	10.0063
16681	5	No	0	240	9.73939	9.82151
16681	6	No	0	24	6.67567	4.94281
16681	6	No	0	48	6.67567	5.71292
16681	6	No	0	72	7.4409	8.97438
16681	6	No	0	96	8.38899	7.83845
16681	6	No	0	120	8.99386	9.78301
16681	6	No	0	144	9.50026	10.2951
16681	6	No	0	168	9.86037	10.3336
16681	6	No	0	192	9.87162	10.3336
16681	6	No	0	216	9.88287	10.0564
16681	6	No	0	240	9.73658	9.82151
16681	1	No	2.56e-06	24	6.67567	4.94281
16681	1	No	2.56e-06	48	6.67567	5.98632
16681	1	No	2.56e-06	72	7.41276	9.22467
16681	1	No	2.56e-06	96	7.68003	7.8423
16681	1	No	2.56e-06	120	9.24425	10.1604
16681	1	No	2.56e-06	144	9.51433	10.3567
16681	1	No	2.56e-06	168	9.85193	10.1719
16681	1	No	2.56e-06	192	9.78159	10.1103
16681	1	No	2.56e-06	216	9.86599	10.0795
16681	1	No	2.56e-06	240	9.77878	10.0256
16681	2	No	2.56e-06	24	6.67567	4.94281
16681	2	No	2.56e-06	48	6.67567	6.16344
16681	2	No	2.56e-06	72	7.20176	9.29013
16681	2	No	2.56e-06	96	8.48183	7.53811
16681	2	No	2.56e-06	120	9.03887	10.0063
16681	2	No	2.56e-06	144	9.57903	10.3837
16681	2	No	2.56e-06	168	9.84911	10.2643
16681	2	No	2.56e-06	192	9.83505	10.2374
16681	2	No	2.56e-06	216	9.88006	9.94858
16681	2	No	2.56e-06	240	9.7619	9.76375
16681	3	No	2.56e-06	24	6.67567	4.94281
16681	3	No	2.56e-06	48	6.67567	6.09028
16681	3	No	2.56e-06	72	7.20739	8.96668
16681	3	No	2.56e-06	96	8.2849	7.59587
16681	3	No	2.56e-06	120	9.18798	10.1026
16681	3	No	2.56e-06	144	9.62405	10.3953
16681	3	No	2.56e-06	168	9.79847	10.2836
16681	3	No	2.56e-06	192	9.79003	10.2297
16681	3	No	2.56e-06	216	9.87443	10.0256
16681	3	No	2.56e-06	240	9.72533	9.7676
16681	4	No	2.56e-06	24	6.67567	4.94281
16681	4	No	2.56e-06	48	6.67567	5.8631
16681	4	No	2.56e-06	72	7.31148	8.95128
16681	4	No	2.56e-06	96	8.31866	7.67673
16681	4	No	2.56e-06	120	9.19079	10.0371
16681	4	No	2.56e-06	144	9.47213	10.3067
16681	4	No	2.56e-06	168	9.79285	10.3798
16681	4	No	2.56e-06	192	9.8463	10.1527
16681	4	No	2.56e-06	216	9.83786	10.0102
16681	4	No	2.56e-06	240	9.71126	9.88312
16681	1	No	1.28e-05	24	6.67567	4.94281
16681	1	No	1.28e-05	48	6.67567	5.96321
16681	1	No	1.28e-05	72	7.61533	8.91277
16681	1	No	1.28e-05	96	8.27927	7.79995
16681	1	No	1.28e-05	120	8.96854	9.82536
16681	1	No	1.28e-05	144	9.4243	10.3221
16681	1	No	1.28e-05	168	9.78159	10.3298
16681	1	No	1.28e-05	192	9.85193	10.1604
16681	1	No	1.28e-05	216	9.85474	9.99479
16681	1	No	1.28e-05	240	9.74502	9.90237
16681	2	No	1.28e-05	24	6.67567	4.94281
16681	2	No	1.28e-05	48	6.67567	5.61666
16681	2	No	1.28e-05	72	7.23834	8.78185
16681	2	No	1.28e-05	96	8.22301	7.45725
16681	2	No	1.28e-05	120	9.00511	9.89467
16681	2	No	1.28e-05	144	9.53965	10.3413
16681	2	No	1.28e-05	168	9.82942	10.3221
16681	2	No	1.28e-05	192	9.83505	10.1142
16681	2	No	1.28e-05	216	9.89413	10.0294
16681	2	No	1.28e-05	240	9.79566	9.87157
16681	3	No	1.28e-05	24	6.67567	4.94281
16681	3	No	1.28e-05	48	6.67567	5.57815
16681	3	No	1.28e-05	72	7.168	8.88197
16681	3	No	1.28e-05	96	8.29334	7.56506
16681	3	No	1.28e-05	120	8.85601	9.70214
16681	3	No	1.28e-05	144	9.41586	10.2566
16681	3	No	1.28e-05	168	9.72251	10.272
16681	3	No	1.28e-05	192	9.86037	10.4145
16681	3	No	1.28e-05	216	9.85193	10.1411
16681	3	No	1.28e-05	240	9.69438	9.84462
16681	4	No	1.28e-05	24	6.67567	4.94281
16681	4	No	1.28e-05	48	6.67567	6.1673
16681	4	No	1.28e-05	72	7.26366	9.06294
16681	4	No	1.28e-05	96	8.41994	7.41874
16681	4	No	1.28e-05	120	9.03606	9.92548
16681	4	No	1.28e-05	144	9.51714	10.2797
16681	4	No	1.28e-05	168	9.85193	10.3028
16681	4	No	1.28e-05	192	9.70001	10.1604
16681	4	No	1.28e-05	216	9.86318	10.0063
16681	4	No	1.28e-05	240	9.72814	9.88697
16681	1	No	6.4e-05	24	6.67567	4.94281
16681	1	No	6.4e-05	48	6.67567	5.55505
16681	1	No	6.4e-05	72	6.67567	7.01828
16681	1	No	6.4e-05	96	7.02171	6.45224
16681	1	No	6.4e-05	120	7.91073	8.29282
16681	1	No	6.4e-05	144	7.6941	8.47765
16681	1	No	6.4e-05	168	9.30051	10.0025
16681	1	No	6.4e-05	192	9.57622	10.349
16681	1	No	6.4e-05	216	9.61842	10.3798
16681	1	No	6.4e-05	240	9.78159	10.349
16681	2	No	6.4e-05	24	6.67567	4.94281
16681	2	No	6.4e-05	48	6.67567	4.94281
16681	2	No	6.4e-05	72	6.67567	6.61396
16681	2	No	6.4e-05	96	6.67567	6.42143
16681	2	No	6.4e-05	120	8.00075	8.65863
16681	2	No	6.4e-05	144	8.21738	8.81266
16681	2	No	6.4e-05	168	8.95729	9.94473
16681	2	No	6.4e-05	192	9.41586	10.3144
16681	2	No	6.4e-05	216	9.70282	10.2874
16681	2	No	6.4e-05	240	9.74221	10.3144
16681	3	No	6.4e-05	24	6.67567	4.94281
16681	3	No	6.4e-05	48	6.67567	4.94281
16681	3	No	6.4e-05	72	6.67567	7.67673
16681	3	No	6.4e-05	96	7.45496	5.8554
16681	3	No	6.4e-05	120	8.12173	8.70484
16681	3	No	6.4e-05	144	8.01201	8.56622
16681	3	No	6.4e-05	168	8.90102	9.61743
16681	3	No	6.4e-05	192	9.5509	10.3452
16681	3	No	6.4e-05	216	9.69157	10.3991
16681	3	No	6.4e-05	240	9.65218	10.3105
16681	4	No	6.4e-05	24	6.67567	4.94281
16681	4	No	6.4e-05	48	6.67567	4.94281
16681	4	No	6.4e-05	72	6.67567	7.05678
16681	4	No	6.4e-05	96	7.1258	6.30977
16681	4	No	6.4e-05	120	7.73067	8.32363
16681	4	No	6.4e-05	144	7.89666	8.18116
16681	4	No	6.4e-05	168	9.2133	10.0602
16681	4	No	6.4e-05	192	9.64093	10.403
16681	4	No	6.4e-05	216	9.75909	10.2874
16681	4	No	6.4e-05	240	9.65218	10.4684
16681	1	No	0.00032	24	6.67567	4.94281
16681	1	No	0.00032	48	6.67567	4.94281
16681	1	No	0.00032	72	6.67567	4.94281
16681	1	No	0.00032	96	6.67567	4.94281
16681	1	No	0.00032	120	6.67567	4.94281
16681	1	No	0.00032	144	6.67567	4.94281
16681	1	No	0.00032	168	6.67567	4.94281
16681	1	No	0.00032	192	6.67567	4.94281
16681	1	No	0.00032	216	6.67567	4.94281
16681	1	No	0.00032	240	6.67567	4.94281
16681	2	No	0.00032	24	6.67567	4.94281
16681	2	No	0.00032	48	6.67567	4.94281
16681	2	No	0.00032	72	6.67567	4.94281
16681	2	No	0.00032	96	6.67567	4.94281
16681	2	No	0.00032	120	6.67567	4.94281
16681	2	No	0.00032	144	6.67567	4.94281
16681	2	No	0.00032	168	6.67567	4.94281
16681	2	No	0.00032	192	6.67567	4.94281
16681	2	No	0.00032	216	6.67567	4.94281
16681	2	No	0.00032	240	6.67567	4.94281
16681	3	No	0.00032	24	6.67567	4.94281
16681	3	No	0.00032	48	6.67567	4.94281
16681	3	No	0.00032	72	6.67567	4.94281
16681	3	No	0.00032	96	6.67567	4.94281
16681	3	No	0.00032	120	6.67567	4.94281
16681	3	No	0.00032	144	6.67567	4.94281
16681	3	No	0.00032	168	6.67567	4.94281
16681	3	No	0.00032	192	6.67567	4.94281
16681	3	No	0.00032	216	6.67567	4.94281
16681	3	No	0.00032	240	6.67567	4.94281
16681	4	No	0.00032	24	6.67567	4.94281
16681	4	No	0.00032	48	6.67567	4.94281
16681	4	No	0.00032	72	6.67567	4.94281
16681	4	No	0.00032	96	6.67567	4.94281
16681	4	No	0.00032	120	6.67567	4.94281
16681	4	No	0.00032	144	6.67567	4.94281
16681	4	No	0.00032	168	6.67567	4.94281
16681	4	No	0.00032	192	6.67567	4.94281
16681	4	No	0.00032	216	6.67567	4.94281
16681	4	No	0.00032	240	6.67567	4.94281
16681	1	No	0.0016	24	6.67567	5.54735
16681	1	No	0.0016	48	6.88667	4.94281
16681	1	No	0.0016	72	6.94294	4.94281
16681	1	No	0.0016	96	6.67567	4.94281
16681	1	No	0.0016	120	6.67567	4.94281
16681	1	No	0.0016	144	6.67567	4.94281
16681	1	No	0.0016	168	6.67567	4.94281
16681	1	No	0.0016	192	6.67567	4.94281
16681	1	No	0.0016	216	6.67567	4.94281
16681	1	No	0.0016	240	6.67567	4.94281
16681	2	No	0.0016	24	6.67567	4.94281
16681	2	No	0.0016	48	6.67567	4.94281
16681	2	No	0.0016	72	6.67567	4.94281
16681	2	No	0.0016	96	6.67567	4.94281
16681	2	No	0.0016	120	6.67567	4.94281
16681	2	No	0.0016	144	6.67567	4.94281
16681	2	No	0.0016	168	6.67567	4.94281
16681	2	No	0.0016	192	6.67567	4.94281
16681	2	No	0.0016	216	6.67567	4.94281
16681	2	No	0.0016	240	8.83631	9.27473
16681	3	No	0.0016	24	6.67567	4.94281
16681	3	No	0.0016	48	6.67567	4.94281
16681	3	No	0.0016	72	6.67567	4.94281
16681	3	No	0.0016	96	6.67567	4.94281
16681	3	No	0.0016	120	6.67567	4.94281
16681	3	No	0.0016	144	6.67567	4.94281
16681	3	No	0.0016	168	6.67567	4.94281
16681	3	No	0.0016	192	6.67567	4.94281
16681	3	No	0.0016	216	6.67567	4.94281
16681	3	No	0.0016	240	6.67567	5.50499
16681	4	No	0.0016	24	6.67567	4.94281
16681	4	No	0.0016	48	6.67567	4.94281
16681	4	No	0.0016	72	6.67567	4.94281
16681	4	No	0.0016	96	6.67567	4.94281
16681	4	No	0.0016	120	6.67567	4.94281
16681	4	No	0.0016	144	6.67567	4.94281
16681	4	No	0.0016	168	6.67567	4.94281
16681	4	No	0.0016	192	6.67567	4.94281
16681	4	No	0.0016	216	6.67567	4.94281
16681	4	No	0.0016	240	6.67567	5.49729
16681	1	No	0.008	24	6.67567	4.94281
16681	1	No	0.008	48	6.67567	4.94281
16681	1	No	0.008	72	6.67567	4.94281
16681	1	No	0.008	96	6.67567	4.94281
16681	1	No	0.008	120	6.67567	4.94281
16681	1	No	0.008	144	6.67567	4.94281
16681	1	No	0.008	168	6.67567	4.94281
16681	1	No	0.008	192	6.67567	4.94281
16681	1	No	0.008	216	6.67567	4.94281
16681	1	No	0.008	240	6.67567	4.94281
16681	2	No	0.008	24	6.67567	4.94281
16681	2	No	0.008	48	6.67567	4.94281
16681	2	No	0.008	72	6.67567	4.94281
16681	2	No	0.008	96	6.67567	4.94281
16681	2	No	0.008	120	6.67567	4.94281
16681	2	No	0.008	144	6.67567	4.94281
16681	2	No	0.008	168	7.09767	4.94281
16681	2	No	0.008	192	6.67567	4.94281
16681	2	No	0.008	216	6.67567	4.94281
16681	2	No	0.008	240	6.67567	5.15459
16681	3	No	0.008	24	6.67567	4.94281
16681	3	No	0.008	48	6.67567	4.94281
16681	3	No	0.008	72	6.67567	4.94281
16681	3	No	0.008	96	6.67567	4.94281
16681	3	No	0.008	120	6.67567	4.94281
16681	3	No	0.008	144	6.67567	4.94281
16681	3	No	0.008	168	6.67567	4.94281
16681	3	No	0.008	192	6.91199	4.94281
16681	3	No	0.008	216	6.67567	4.94281
16681	3	No	0.008	240	6.67567	4.94281
16681	4	No	0.008	24	6.67567	4.94281
16681	4	No	0.008	48	6.83603	4.94281
16681	4	No	0.008	72	6.67567	4.94281
16681	4	No	0.008	96	6.67567	4.94281
16681	4	No	0.008	120	6.67567	4.94281
16681	4	No	0.008	144	6.67567	4.94281
16681	4	No	0.008	168	6.67567	4.94281
16681	4	No	0.008	192	6.67567	4.94281
16681	4	No	0.008	216	6.67567	4.94281
16681	4	No	0.008	240	6.67567	4.94281
16681	1	Yes	0	120	8.97698	9.96398
16681	1	Yes	0	144	9.82942	10.4068
16681	1	Yes	0	168	9.77034	10.4761
16681	1	Yes	0	192	9.71126	10.2951
16681	1	Yes	0	216	NA	NA
16681	1	Yes	0	240	9.87162	9.97554
16681	2	Yes	0	120	9.19923	10.1103
16681	2	Yes	0	144	9.49463	10.4723
16681	2	Yes	0	168	9.85193	10.4684
16681	2	Yes	0	192	9.73095	10.3529
16681	2	Yes	0	216	9.72533	10.0795
16681	2	Yes	0	240	9.64937	9.87927
16681	3	Yes	0	120	9.16266	10.1488
16681	3	Yes	0	144	9.57059	10.4915
16681	3	Yes	0	168	9.83505	10.48
16681	3	Yes	0	192	9.77597	10.2913
16681	3	Yes	0	216	9.86037	10.0333
16681	3	Yes	0	240	9.78159	10.0063
16681	4	Yes	0	120	9.16829	10.0757
16681	4	Yes	0	144	9.46931	10.3798
16681	4	Yes	0	168	9.79003	10.4261
16681	4	Yes	0	192	9.68594	10.272
16681	4	Yes	0	216	9.87725	10.0525
16681	4	Yes	0	240	9.64093	9.97168
16681	5	Yes	0	120	9.23581	10.2066
16681	5	Yes	0	144	9.53965	10.4145
16681	5	Yes	0	168	9.84349	10.48
16681	5	Yes	0	192	9.64655	10.2489
16681	5	Yes	0	216	9.79566	10.0602
16681	5	Yes	0	240	9.72533	10.0217
16681	6	Yes	0	120	9.27238	10.2027
16681	6	Yes	0	144	9.48338	10.4607
16681	6	Yes	0	168	9.81817	10.4761
16681	6	Yes	0	192	9.75909	10.2412
16681	6	Yes	0	216	9.75909	10.0525
16681	6	Yes	0	240	9.74502	10.0525
16681	1	Yes	2.56e-06	120	9.0867	10.1219
16681	1	Yes	2.56e-06	144	9.42711	10.3336
16681	1	Yes	2.56e-06	168	9.68313	10.4107
16681	1	Yes	2.56e-06	192	9.73095	10.222
16681	1	Yes	2.56e-06	216	9.86881	10.0217
16681	1	Yes	2.56e-06	240	NA	NA
16681	2	Yes	2.56e-06	120	9.05013	10.0371
16681	2	Yes	2.56e-06	144	9.46931	10.4338
16681	2	Yes	2.56e-06	168	9.7619	10.3413
16681	2	Yes	2.56e-06	192	9.7619	10.2643
16681	2	Yes	2.56e-06	216	9.78722	10.118
16681	2	Yes	2.56e-06	240	NA	NA
16681	3	Yes	2.56e-06	120	8.99386	9.98709
16681	3	Yes	2.56e-06	144	9.33146	10.3721
16681	3	Yes	2.56e-06	168	9.82098	10.4338
16681	3	Yes	2.56e-06	192	9.72533	10.2489
16681	3	Yes	2.56e-06	216	9.79847	10.0025
16681	3	Yes	2.56e-06	240	9.77315	9.96013
16681	4	Yes	2.56e-06	120	8.44807	10.1219
16681	4	Yes	2.56e-06	144	9.34271	10.3529
16681	4	Yes	2.56e-06	168	9.61842	10.453
16681	4	Yes	2.56e-06	192	9.74502	10.3182
16681	4	Yes	2.56e-06	216	9.73095	10.0102
16681	4	Yes	2.56e-06	240	9.73095	9.97168
16681	1	Yes	1.28e-05	120	9.15141	10.145
16681	1	Yes	1.28e-05	144	9.5087	10.4492
16681	1	Yes	1.28e-05	168	9.70001	10.4068
16681	1	Yes	1.28e-05	192	9.62686	10.2412
16681	1	Yes	1.28e-05	216	NA	NA
16681	1	Yes	1.28e-05	240	NA	NA
16681	2	Yes	1.28e-05	120	9.03325	10.0564
16681	2	Yes	1.28e-05	144	9.37085	10.4338
16681	2	Yes	1.28e-05	168	9.82661	10.3875
16681	2	Yes	1.28e-05	192	9.70563	10.4915
16681	2	Yes	1.28e-05	216	9.79003	10.0487
16681	2	Yes	1.28e-05	240	9.77034	10.0602
16681	3	Yes	1.28e-05	120	9.15141	10.0448
16681	3	Yes	1.28e-05	144	9.2555	10.2643
16681	3	Yes	1.28e-05	168	9.72533	10.4607
16681	3	Yes	1.28e-05	192	9.71126	10.2412
16681	3	Yes	1.28e-05	216	9.85193	9.99864
16681	3	Yes	1.28e-05	240	9.68594	9.99094
16681	4	Yes	1.28e-05	120	8.97135	9.88312
16681	4	Yes	1.28e-05	144	9.31458	10.299
16681	4	Yes	1.28e-05	168	9.69157	10.4338
16681	4	Yes	1.28e-05	192	9.58466	10.2797
16681	4	Yes	1.28e-05	216	9.79003	10.0602
16681	4	Yes	1.28e-05	240	9.61842	9.95628
16681	1	Yes	6.4e-05	120	7.6519	8.35443
16681	1	Yes	6.4e-05	144	7.73067	8.34673
16681	1	Yes	6.4e-05	168	8.78567	9.48266
16681	1	Yes	6.4e-05	192	9.29207	10.3721
16681	1	Yes	6.4e-05	216	9.47213	10.3837
16681	1	Yes	6.4e-05	240	9.60998	10.607
16681	2	Yes	6.4e-05	120	8.02045	8.79725
16681	2	Yes	6.4e-05	144	8.31866	9.17076
16681	2	Yes	6.4e-05	168	8.90383	9.83691
16681	2	Yes	6.4e-05	192	6.67567	6.10184
16681	2	Yes	6.4e-05	216	9.49182	10.4299
16681	2	Yes	6.4e-05	240	9.75346	10.5493
16681	3	Yes	6.4e-05	120	7.84321	8.4738
16681	3	Yes	6.4e-05	144	7.91635	8.72794
16681	3	Yes	6.4e-05	168	9.06419	10.3028
16681	3	Yes	6.4e-05	192	9.22455	10.3259
16681	3	Yes	6.4e-05	216	9.55653	10.4338
16681	3	Yes	6.4e-05	240	9.65499	10.7341
16681	4	Yes	6.4e-05	120	7.49435	7.90006
16681	4	Yes	6.4e-05	144	6.67567	4.94281
16681	4	Yes	6.4e-05	168	9.03325	10.1373
16681	4	Yes	6.4e-05	192	9.36522	10.4492
16681	4	Yes	6.4e-05	216	NA	NA
16681	4	Yes	6.4e-05	240	9.47213	10.6609
16681	1	Yes	0.00032	120	6.67567	4.94281
16681	1	Yes	0.00032	144	6.67567	4.94281
16681	1	Yes	0.00032	168	9.01637	9.93703
16681	1	Yes	0.00032	192	6.67567	4.94281
16681	1	Yes	0.00032	216	6.67567	4.94281
16681	1	Yes	0.00032	240	6.67567	5.47419
16681	2	Yes	0.00032	120	6.8079	4.94281
16681	2	Yes	0.00032	144	6.67567	4.94281
16681	2	Yes	0.00032	168	6.67567	4.94281
16681	2	Yes	0.00032	192	6.67567	4.94281
16681	2	Yes	0.00032	216	6.67567	4.94281
16681	2	Yes	0.00032	240	6.67567	5.51269
16681	3	Yes	0.00032	120	6.82478	4.94281
16681	3	Yes	0.00032	144	6.67567	4.94281
16681	3	Yes	0.00032	168	6.67567	4.94281
16681	3	Yes	0.00032	192	6.67567	4.94281
16681	3	Yes	0.00032	216	6.67567	4.94281
16681	3	Yes	0.00032	240	6.67567	5.20465
16681	4	Yes	0.00032	120	6.67567	4.94281
16681	4	Yes	0.00032	144	6.67567	4.94281
16681	4	Yes	0.00032	168	6.67567	4.94281
16681	4	Yes	0.00032	192	6.67567	4.94281
16681	4	Yes	0.00032	216	6.67567	4.94281
16681	4	Yes	0.00032	240	6.67567	5.2547
16681	1	Yes	0.0016	120	6.67567	4.94281
16681	1	Yes	0.0016	144	6.67567	4.94281
16681	1	Yes	0.0016	168	6.67567	4.94281
16681	1	Yes	0.0016	192	6.67567	4.94281
16681	1	Yes	0.0016	216	6.67567	4.94281
16681	1	Yes	0.0016	240	7.11174	5.40103
16681	2	Yes	0.0016	120	6.67567	4.94281
16681	2	Yes	0.0016	144	6.67567	4.94281
16681	2	Yes	0.0016	168	6.67567	4.94281
16681	2	Yes	0.0016	192	6.67567	4.94281
16681	2	Yes	0.0016	216	6.67567	4.94281
16681	2	Yes	0.0016	240	6.67567	5.30091
16681	3	Yes	0.0016	120	6.67567	4.94281
16681	3	Yes	0.0016	144	6.67567	4.94281
16681	3	Yes	0.0016	168	6.67567	4.94281
16681	3	Yes	0.0016	192	6.67567	4.94281
16681	3	Yes	0.0016	216	6.67567	4.94281
16681	3	Yes	0.0016	240	6.67567	5.61281
16681	4	Yes	0.0016	120	6.67567	4.94281
16681	4	Yes	0.0016	144	6.79383	4.94281
16681	4	Yes	0.0016	168	6.67567	4.94281
16681	4	Yes	0.0016	192	6.67567	4.94281
16681	4	Yes	0.0016	216	6.67567	4.94281
16681	4	Yes	0.0016	240	6.67567	5.40488
16681	1	Yes	0.008	120	6.67567	4.94281
16681	1	Yes	0.008	144	6.69818	4.94281
16681	1	Yes	0.008	168	6.67567	4.94281
16681	1	Yes	0.008	192	6.8079	4.94281
16681	1	Yes	0.008	216	6.67567	5.11993
16681	1	Yes	0.008	240	6.67567	5.33942
16681	2	Yes	0.008	120	6.67567	4.94281
16681	2	Yes	0.008	144	6.86698	4.94281
16681	2	Yes	0.008	168	6.67567	4.94281
16681	2	Yes	0.008	192	6.67567	4.94281
16681	2	Yes	0.008	216	NA	NA
16681	2	Yes	0.008	240	6.67567	4.94281
16681	3	Yes	0.008	120	6.67567	4.94281
16681	3	Yes	0.008	144	6.67567	4.94281
16681	3	Yes	0.008	168	6.67567	4.94281
16681	3	Yes	0.008	192	6.67567	4.94281
16681	3	Yes	0.008	216	6.67567	4.94281
16681	3	Yes	0.008	240	6.67567	5.29706
16681	4	Yes	0.008	120	6.67567	4.94281
16681	4	Yes	0.008	144	6.67567	4.94281
16681	4	Yes	0.008	168	6.67567	4.94281
16681	4	Yes	0.008	192	6.67567	4.94281
16681	4	Yes	0.008	216	6.67567	4.94281
16681	4	Yes	0.008	240	6.67567	5.24315
